# Supplementary material for: MC3T3 osteoblast-like cells cultured at alkaline pH: Microarray data (Affymetrix GeneChip Mouse 2.0 ST)
Source: Data Brief. 2017 May 10;13:108–14. doi: 10.1016/j.dib.2017.05.013 (PMC5447371; doi:10.1016/j.dib.2017.05.013)
Supplement: Supplementary file 1 — Supplementary material [file mmc1.zip]

Archive with 4 entries (4 files):
- coi_disclosure_Galow.pdf
- coi_disclosure_Gimsa.pdf
- coi_disclosure_Koczan.pdf
- coi_disclosure_Rebl.pdf
