# Supplementary material for: MC3T3 osteoblast-like cells cultured at alkaline pH: Microarray data (Affymetrix GeneChip Mouse 2.0 ST)
Source: Data Brief. 2017 May 10;13:108–14. doi: 10.1016/j.dib.2017.05.013 (PMC5447371; doi:10.1016/j.dib.2017.05.013)
Supplement: Supplementary file 2 — Supplementary material [file mmc2.xlsx]

## Sheet: comparison GeneChip_PCR
PCR validation of GeneChip results
Gene	pH 7.8		pH 8.4			R Calculation pH 7.8				R Calculation pH 8.4
	FC Chip	FC PCR	FC Chip	FC PCR		r = ∑((X - My)(Y - Mx)) / √((SSx)(SSy))				r = ∑((X - My)(Y - Mx)) / √((SSx)(SSy))
DMP1	14.49	20.349	7.14	10.103
ATF4	2.22	2.716	1.3	1.05		r = 1069.461 / √((464.534)(2536.213)) = 0.9853				r = 1982.106 / √((419.211)(10534.777)) = 0.9432
FABP4	6.83	9.287	4.78	6.812
SFRP2	-8.85	-28.713	-7.23	-19.335
TNFRSF19	-11.27	-37.939	-17.88	-112.212

## Sheet: raw data_PCR
SDS 2.3 RQ Results	1.2
Filename	Galow.sdm
Assay Type	RQ Study
EmbeddedFile	DMP1_ATF4_pH
Run DateTime	Thu Feb 09 13:37:21 CET 2017
Operator
ThermalCycleParams
EmbeddedFile	FABP4_SFRP2_pH
Run DateTime	Thu Feb 09 15:24:27 CET 2017
Operator
ThermalCycleParams
EmbeddedFile	TNFRP2_pH
Run DateTime	Fri Feb 10 11:29:02 CET 2017
Operator
ThermalCycleParams
#	Plate	Pos	Flag	Sample	Detector	Task	Ct
1	DMP1_ATF4_pH	A1	Passed	7.4_1	DMP1_FAM	Target	28.1341
2	DMP1_ATF4_pH	A2	Passed	7.4_2	DMP1_FAM	Target	27.9641
3	DMP1_ATF4_pH	A3	Passed	7.4_3	DMP1_FAM	Target	28.1399
4	DMP1_ATF4_pH	A4	Passed	7.4_4	DMP1_FAM	Target	28.4063
5	DMP1_ATF4_pH	A5	Passed	7.8_1	DMP1_FAM	Target	24.266
6	DMP1_ATF4_pH	A6	Passed	7.8_2	DMP1_FAM	Target	22.9564
7	DMP1_ATF4_pH	A7	Passed	7.8_3	DMP1_FAM	Target	23.4355
8	DMP1_ATF4_pH	A8	Passed	7.8_4	DMP1_FAM	Target	23.0016
9	DMP1_ATF4_pH	A9	Passed	8.4_1	DMP1_FAM	Target	24.9161
10	DMP1_ATF4_pH	A10	Passed	8.4_2	DMP1_FAM	Target	24.5786
11	DMP1_ATF4_pH	A11	Passed	8.4_3	DMP1_FAM	Target	24.8305
12	DMP1_ATF4_pH	A12	Passed	8.4_4	DMP1_FAM	Target	24.6614
13	DMP1_ATF4_pH	B1	Passed	7.4_1	DMP1_FAM	Target	28.1257
14	DMP1_ATF4_pH	B2	Passed	7.4_2	DMP1_FAM	Target	28.0603
15	DMP1_ATF4_pH	B3	Passed	7.4_3	DMP1_FAM	Target	28.0945
16	DMP1_ATF4_pH	B4	Passed	7.4_4	DMP1_FAM	Target	28.4472
17	DMP1_ATF4_pH	B5	Passed	7.8_1	DMP1_FAM	Target	24.3524
18	DMP1_ATF4_pH	B6	Passed	7.8_2	DMP1_FAM	Target	22.9666
19	DMP1_ATF4_pH	B7	Passed	7.8_3	DMP1_FAM	Target	23.482
20	DMP1_ATF4_pH	B8	Passed	7.8_4	DMP1_FAM	Target	23.0737
21	DMP1_ATF4_pH	B9	Passed	8.4_1	DMP1_FAM	Target	24.9629
22	DMP1_ATF4_pH	B10	Passed	8.4_2	DMP1_FAM	Target	24.7129
23	DMP1_ATF4_pH	B11	Passed	8.4_3	DMP1_FAM	Target	24.9036
24	DMP1_ATF4_pH	B12	Passed	8.4_4	DMP1_FAM	Target	24.8606
25	DMP1_ATF4_pH	C1	Passed	7.4_1	DMP1_FAM	Target	28.1906
26	DMP1_ATF4_pH	C2	Passed	7.4_2	DMP1_FAM	Target	28.0545
27	DMP1_ATF4_pH	C3	Passed	7.4_3	DMP1_FAM	Target	28.1833
28	DMP1_ATF4_pH	C4	Passed	7.4_4	DMP1_FAM	Target	28.4925
29	DMP1_ATF4_pH	C5	Passed	7.8_1	DMP1_FAM	Target	24.4009
30	DMP1_ATF4_pH	C6	Passed	7.8_2	DMP1_FAM	Target	22.9994
31	DMP1_ATF4_pH	C7	Passed	7.8_3	DMP1_FAM	Target	23.4818
32	DMP1_ATF4_pH	C8	Passed	7.8_4	DMP1_FAM	Target	23.1015
33	DMP1_ATF4_pH	C9	Passed	8.4_1	DMP1_FAM	Target	24.9657
34	DMP1_ATF4_pH	C10	Passed	8.4_2	DMP1_FAM	Target	24.7471
35	DMP1_ATF4_pH	C11	Passed	8.4_3	DMP1_FAM	Target	24.9472
36	DMP1_ATF4_pH	C12	Passed	8.4_4	DMP1_FAM	Target	24.8374
37	DMP1_ATF4_pH	D1	Passed	7.4_1	ATF4_FAM	Target	23.627
38	DMP1_ATF4_pH	D2	Passed	7.4_2	ATF4_FAM	Target	23.5593
39	DMP1_ATF4_pH	D3	Passed	7.4_3	ATF4_FAM	Target	23.6145
40	DMP1_ATF4_pH	D4	Passed	7.4_4	ATF4_FAM	Target	23.7077
41	DMP1_ATF4_pH	D5	Passed	7.8_1	ATF4_FAM	Target	21.9339
42	DMP1_ATF4_pH	D6	Passed	7.8_2	ATF4_FAM	Target	21.7575
43	DMP1_ATF4_pH	D7	Passed	7.8_3	ATF4_FAM	Target	21.7427
44	DMP1_ATF4_pH	D8	Passed	7.8_4	ATF4_FAM	Target	21.7572
45	DMP1_ATF4_pH	D9	Passed	8.4_1	ATF4_FAM	Target	23.4682
46	DMP1_ATF4_pH	D10	Passed	8.4_2	ATF4_FAM	Target	23.6532
47	DMP1_ATF4_pH	D11	Passed	8.4_3	ATF4_FAM	Target	23.6055
48	DMP1_ATF4_pH	D12	Passed	8.4_4	ATF4_FAM	Target	23.4093
49	DMP1_ATF4_pH	E1	Passed	7.4_1	ATF4_FAM	Target	23.6431
50	DMP1_ATF4_pH	E2	Passed	7.4_2	ATF4_FAM	Target	23.5749
51	DMP1_ATF4_pH	E3	Passed	7.4_3	ATF4_FAM	Target	23.622
52	DMP1_ATF4_pH	E4	Passed	7.4_4	ATF4_FAM	Target	23.7435
53	DMP1_ATF4_pH	E5	Passed	7.8_1	ATF4_FAM	Target	21.9202
54	DMP1_ATF4_pH	E6	Passed	7.8_2	ATF4_FAM	Target	21.7851
55	DMP1_ATF4_pH	E7	Passed	7.8_3	ATF4_FAM	Target	21.7845
56	DMP1_ATF4_pH	E8	Passed	7.8_4	ATF4_FAM	Target	21.8169
57	DMP1_ATF4_pH	E9	Passed	8.4_1	ATF4_FAM	Target	23.4676
58	DMP1_ATF4_pH	E10	Passed	8.4_2	ATF4_FAM	Target	23.6409
59	DMP1_ATF4_pH	E11	Passed	8.4_3	ATF4_FAM	Target	23.618
60	DMP1_ATF4_pH	E12	Passed	8.4_4	ATF4_FAM	Target	23.4106
61	DMP1_ATF4_pH	F1	Passed	7.4_1	ATF4_FAM	Target	23.6082
62	DMP1_ATF4_pH	F2	Passed	7.4_2	ATF4_FAM	Target	23.518
63	DMP1_ATF4_pH	F3	Passed	7.4_3	ATF4_FAM	Target	23.5794
64	DMP1_ATF4_pH	F4	Passed	7.4_4	ATF4_FAM	Target	23.6561
65	DMP1_ATF4_pH	F5	Passed	7.8_1	ATF4_FAM	Target	21.8472
66	DMP1_ATF4_pH	F6	Passed	7.8_2	ATF4_FAM	Target	21.7376
67	DMP1_ATF4_pH	F7	Passed	7.8_3	ATF4_FAM	Target	21.7086
68	DMP1_ATF4_pH	F8	Passed	7.8_4	ATF4_FAM	Target	21.7716
69	DMP1_ATF4_pH	F9	Passed	8.4_1	ATF4_FAM	Target	23.4293
70	DMP1_ATF4_pH	F10	Passed	8.4_2	ATF4_FAM	Target	23.6009
71	DMP1_ATF4_pH	F11	Passed	8.4_3	ATF4_FAM	Target	23.5824
72	DMP1_ATF4_pH	F12	Passed	8.4_4	ATF4_FAM	Target	23.4314
73	DMP1_ATF4_pH	G1	Passed	7.4_1	GAPDH	Endogenous Control	19.9699
74	DMP1_ATF4_pH	G2	Passed	7.4_2	GAPDH	Endogenous Control	20.1184
75	DMP1_ATF4_pH	G3	Passed	7.4_3	GAPDH	Endogenous Control	19.8978
76	DMP1_ATF4_pH	G4	Passed	7.4_4	GAPDH	Endogenous Control	19.5609
77	DMP1_ATF4_pH	G5	Passed	7.8_1	GAPDH	Endogenous Control	19.5238
78	DMP1_ATF4_pH	G6	Passed	7.8_2	GAPDH	Endogenous Control	19.4285
79	DMP1_ATF4_pH	G7	Passed	7.8_3	GAPDH	Endogenous Control	19.8938
80	DMP1_ATF4_pH	G8	Passed	7.8_4	GAPDH	Endogenous Control	19.2998
81	DMP1_ATF4_pH	G9	Passed	8.4_1	GAPDH	Endogenous Control	19.8857
82	DMP1_ATF4_pH	G10	Passed	8.4_2	GAPDH	Endogenous Control	19.5552
83	DMP1_ATF4_pH	G11	Passed	8.4_3	GAPDH	Endogenous Control	19.5385
84	DMP1_ATF4_pH	G12	Passed	8.4_4	GAPDH	Endogenous Control	19.7362
85	DMP1_ATF4_pH	H1	Passed	7.4_1	GAPDH	Endogenous Control	19.7908
86	DMP1_ATF4_pH	H2	Passed	7.4_2	GAPDH	Endogenous Control	19.0587
87	DMP1_ATF4_pH	H3	Passed	7.4_3	GAPDH	Endogenous Control	19.8052
88	DMP1_ATF4_pH	H4	Passed	7.4_4	GAPDH	Endogenous Control	19.4462
89	DMP1_ATF4_pH	H5	Passed	7.8_1	GAPDH	Endogenous Control	19.5546
90	DMP1_ATF4_pH	H6	Passed	7.8_2	GAPDH	Endogenous Control	19.3408
91	DMP1_ATF4_pH	H7	Passed	7.8_3	GAPDH	Endogenous Control	19.0495
92	DMP1_ATF4_pH	H8	Passed	7.8_4	GAPDH	Endogenous Control	18.4942
93	DMP1_ATF4_pH	H9	Passed	8.4_1	GAPDH	Endogenous Control	19.5208
94	DMP1_ATF4_pH	H10	Passed	8.4_2	GAPDH	Endogenous Control	19.5305
95	DMP1_ATF4_pH	H11	Passed	8.4_3	GAPDH	Endogenous Control	19.7501
96	DMP1_ATF4_pH	H12	Passed	8.4_4	GAPDH	Endogenous Control	19.8795
97	FABP4_SFRP2_pH	A1	Passed	7.4_1	FABP4	Target	28.8585
98	FABP4_SFRP2_pH	A2	Passed	7.4_2	FABP4	Target	28.6441
99	FABP4_SFRP2_pH	A3	Passed	7.4_3	FABP4	Target	28.4786
100	FABP4_SFRP2_pH	A4	Passed	7.4_4	FABP4	Target	28.711
101	FABP4_SFRP2_pH	A5	Passed	7.8_1	FABP4	Target	25.2625
102	FABP4_SFRP2_pH	A6	Passed	7.8_2	FABP4	Target	24.8656
103	FABP4_SFRP2_pH	A7	Passed	7.8_3	FABP4	Target	24.8929
104	FABP4_SFRP2_pH	A8	Passed	7.8_4	FABP4	Target	25.0302
105	FABP4_SFRP2_pH	A9	Passed	8.4_1	FABP4	Target	25.7986
106	FABP4_SFRP2_pH	A10	Passed	8.4_2	FABP4	Target	25.7778
107	FABP4_SFRP2_pH	A11	Passed	8.4_3	FABP4	Target	25.9187
108	FABP4_SFRP2_pH	A12	Passed	8.4_4	FABP4	Target	25.8915
109	FABP4_SFRP2_pH	B1	Passed	7.4_1	FABP4	Target	28.9387
110	FABP4_SFRP2_pH	B2	Passed	7.4_2	FABP4	Target	28.6776
111	FABP4_SFRP2_pH	B3	Passed	7.4_3	FABP4	Target	28.5977
112	FABP4_SFRP2_pH	B4	Passed	7.4_4	FABP4	Target	28.7561
113	FABP4_SFRP2_pH	B5	Passed	7.8_1	FABP4	Target	25.308
114	FABP4_SFRP2_pH	B6	Passed	7.8_2	FABP4	Target	24.9183
115	FABP4_SFRP2_pH	B7	Passed	7.8_3	FABP4	Target	24.9404
116	FABP4_SFRP2_pH	B8	Passed	7.8_4	FABP4	Target	25.081
117	FABP4_SFRP2_pH	B9	Passed	8.4_1	FABP4	Target	25.8783
118	FABP4_SFRP2_pH	B10	Passed	8.4_2	FABP4	Target	25.8999
119	FABP4_SFRP2_pH	B11	Passed	8.4_3	FABP4	Target	25.9797
120	FABP4_SFRP2_pH	B12	Passed	8.4_4	FABP4	Target	25.9325
121	FABP4_SFRP2_pH	C1	Passed	7.4_1	FABP4	Target	28.8987
122	FABP4_SFRP2_pH	C2	Passed	7.4_2	FABP4	Target	28.8042
123	FABP4_SFRP2_pH	C3	Passed	7.4_3	FABP4	Target	28.6069
124	FABP4_SFRP2_pH	C4	Passed	7.4_4	FABP4	Target	28.8787
125	FABP4_SFRP2_pH	C5	Passed	7.8_1	FABP4	Target	25.4438
126	FABP4_SFRP2_pH	C6	Passed	7.8_2	FABP4	Target	24.9661
127	FABP4_SFRP2_pH	C7	Passed	7.8_3	FABP4	Target	25.0151
128	FABP4_SFRP2_pH	C8	Passed	7.8_4	FABP4	Target	25.188
129	FABP4_SFRP2_pH	C9	Passed	8.4_1	FABP4	Target	25.9534
130	FABP4_SFRP2_pH	C10	Passed	8.4_2	FABP4	Target	25.9239
131	FABP4_SFRP2_pH	C11	Passed	8.4_3	FABP4	Target	26.0464
132	FABP4_SFRP2_pH	C12	Passed	8.4_4	FABP4	Target	25.9151
133	FABP4_SFRP2_pH	D1	Passed	7.4_1	SFRP2	Target	23.5003
134	FABP4_SFRP2_pH	D2	Passed	7.4_2	SFRP2	Target	23.7876
135	FABP4_SFRP2_pH	D3	Passed	7.4_3	SFRP2	Target	23.628
136	FABP4_SFRP2_pH	D4	Passed	7.4_4	SFRP2	Target	23.833
137	FABP4_SFRP2_pH	D5	Passed	7.8_1	SFRP2	Target	27.9279
138	FABP4_SFRP2_pH	D6	Passed	7.8_2	SFRP2	Target	27.9305
139	FABP4_SFRP2_pH	D7	Passed	7.8_3	SFRP2	Target	28.1806
140	FABP4_SFRP2_pH	D8	Passed	7.8_4	SFRP2	Target	28.1916
141	FABP4_SFRP2_pH	D9	Passed	8.4_1	SFRP2	Target	27.9094
142	FABP4_SFRP2_pH	D10	Passed	8.4_2	SFRP2	Target	27.8433
143	FABP4_SFRP2_pH	D11	Passed	8.4_3	SFRP2	Target	27.9041
144	FABP4_SFRP2_pH	D12	Passed	8.4_4	SFRP2	Target	27.9138
145	FABP4_SFRP2_pH	E1	Passed	7.4_1	SFRP2	Target	23.5373
146	FABP4_SFRP2_pH	E2	Passed	7.4_2	SFRP2	Target	23.7805
147	FABP4_SFRP2_pH	E3	Passed	7.4_3	SFRP2	Target	23.6051
148	FABP4_SFRP2_pH	E4	Passed	7.4_4	SFRP2	Target	23.9144
149	FABP4_SFRP2_pH	E5	Passed	7.8_1	SFRP2	Target	27.9904
150	FABP4_SFRP2_pH	E6	Passed	7.8_2	SFRP2	Target	28.0106
151	FABP4_SFRP2_pH	E7	Passed	7.8_3	SFRP2	Target	28.2155
152	FABP4_SFRP2_pH	E8	Passed	7.8_4	SFRP2	Target	28.2471
153	FABP4_SFRP2_pH	E9	Passed	8.4_1	SFRP2	Target	27.9589
154	FABP4_SFRP2_pH	E10	Passed	8.4_2	SFRP2	Target	27.8918
155	FABP4_SFRP2_pH	E11	Passed	8.4_3	SFRP2	Target	27.9438
156	FABP4_SFRP2_pH	E12	Passed	8.4_4	SFRP2	Target	27.9656
157	FABP4_SFRP2_pH	F1	Passed	7.4_1	SFRP2	Target	23.5216
158	FABP4_SFRP2_pH	F2	Passed	7.4_2	SFRP2	Target	23.7173
159	FABP4_SFRP2_pH	F3	Passed	7.4_3	SFRP2	Target	23.5816
160	FABP4_SFRP2_pH	F4	Passed	7.4_4	SFRP2	Target	23.7954
161	FABP4_SFRP2_pH	F5	Passed	7.8_1	SFRP2	Target	27.9364
162	FABP4_SFRP2_pH	F6	Passed	7.8_2	SFRP2	Target	28.0532
163	FABP4_SFRP2_pH	F7	Passed	7.8_3	SFRP2	Target	28.2435
164	FABP4_SFRP2_pH	F8	Passed	7.8_4	SFRP2	Target	28.2232
165	FABP4_SFRP2_pH	F9	Passed	8.4_1	SFRP2	Target	27.8622
166	FABP4_SFRP2_pH	F10	Passed	8.4_2	SFRP2	Target	27.7937
167	FABP4_SFRP2_pH	F11	Passed	8.4_3	SFRP2	Target	27.8735
168	FABP4_SFRP2_pH	F12	Passed	8.4_4	SFRP2	Target	27.9771
169	FABP4_SFRP2_pH	G1	Passed	7.4_1	GAPDH	Endogenous Control	19.6133
170	FABP4_SFRP2_pH	G2	Passed	7.4_2	GAPDH	Endogenous Control	19.744
171	FABP4_SFRP2_pH	G3	Passed	7.4_3	GAPDH	Endogenous Control	19.6111
172	FABP4_SFRP2_pH	G4	Passed	7.4_4	GAPDH	Endogenous Control	19.9085
173	FABP4_SFRP2_pH	G5	Passed	7.8_1	GAPDH	Endogenous Control	19.0409
174	FABP4_SFRP2_pH	G6	Passed	7.8_2	GAPDH	Endogenous Control	18.788
175	FABP4_SFRP2_pH	G7	Passed	7.8_3	GAPDH	Endogenous Control	19.4881
176	FABP4_SFRP2_pH	G8	Passed	7.8_4	GAPDH	Endogenous Control	19.1214
177	FABP4_SFRP2_pH	G9	Passed	8.4_1	GAPDH	Endogenous Control	19.1168
178	FABP4_SFRP2_pH	G10	Passed	8.4_2	GAPDH	Endogenous Control	19.7191
179	FABP4_SFRP2_pH	G11	Passed	8.4_3	GAPDH	Endogenous Control	19.5819
180	FABP4_SFRP2_pH	G12	Passed	8.4_4	GAPDH	Endogenous Control	19.8527
181	FABP4_SFRP2_pH	H1	Passed	7.4_1	GAPDH	Endogenous Control	19.5785
182	FABP4_SFRP2_pH	H2	Passed	7.4_2	GAPDH	Endogenous Control	19.6624
183	FABP4_SFRP2_pH	H3	Passed	7.4_3	GAPDH	Endogenous Control	19.2615
184	FABP4_SFRP2_pH	H4	Passed	7.4_4	GAPDH	Endogenous Control	19.4902
185	FABP4_SFRP2_pH	H5	Passed	7.8_1	GAPDH	Endogenous Control	18.9438
186	FABP4_SFRP2_pH	H6	Passed	7.8_2	GAPDH	Endogenous Control	19.6044
187	FABP4_SFRP2_pH	H7	Passed	7.8_3	GAPDH	Endogenous Control	19.1001
188	FABP4_SFRP2_pH	H8	Passed	7.8_4	GAPDH	Endogenous Control	19.1416
189	FABP4_SFRP2_pH	H9	Passed	8.4_1	GAPDH	Endogenous Control	19.3755
190	FABP4_SFRP2_pH	H10	Passed	8.4_2	GAPDH	Endogenous Control	19.3617
191	FABP4_SFRP2_pH	H11	Passed	8.4_3	GAPDH	Endogenous Control	19.3726
192	FABP4_SFRP2_pH	H12	Passed	8.4_4	GAPDH	Endogenous Control	20.0484
193	TNFRP2_pH	A1	Passed	7.4_1	TNFRP2	Target	25.4325
194	TNFRP2_pH	A2	Passed	7.4_2	TNFRP2	Target	25.2315
195	TNFRP2_pH	A3	Passed	7.4_3	TNFRP2	Target	25.0514
196	TNFRP2_pH	A4	Passed	7.4_4	TNFRP2	Target	25.1667
197	TNFRP2_pH	A5	Passed	7.8_1	TNFRP2	Target	30.2002
198	TNFRP2_pH	A6	Passed	7.8_2	TNFRP2	Target	30.1601
199	TNFRP2_pH	A7	Passed	7.8_3	TNFRP2	Target	29.9433
200	TNFRP2_pH	A8	Passed	7.8_4	TNFRP2	Target	30.2218
201	TNFRP2_pH	A9	Passed	8.4_1	TNFRP2	Target	32.1396
202	TNFRP2_pH	A10	Passed	8.4_2	TNFRP2	Target	32.0605
203	TNFRP2_pH	A11	Passed	8.4_3	TNFRP2	Target	32.0448
204	TNFRP2_pH	A12	Passed	8.4_4	TNFRP2	Target	32.0405
205	TNFRP2_pH	B1	Passed	7.4_1	TNFRP2	Target	25.4518
206	TNFRP2_pH	B2	Passed	7.4_2	TNFRP2	Target	25.2601
207	TNFRP2_pH	B3	Passed	7.4_3	TNFRP2	Target	25.0488
208	TNFRP2_pH	B4	Passed	7.4_4	TNFRP2	Target	25.1606
209	TNFRP2_pH	B5	Passed	7.8_1	TNFRP2	Target	30.1379
210	TNFRP2_pH	B6	Passed	7.8_2	TNFRP2	Target	30.1338
211	TNFRP2_pH	B7	Passed	7.8_3	TNFRP2	Target	30.0272
212	TNFRP2_pH	B8	Passed	7.8_4	TNFRP2	Target	30.2165
213	TNFRP2_pH	B9	Passed	8.4_1	TNFRP2	Target	32.1361
214	TNFRP2_pH	B10	Passed	8.4_2	TNFRP2	Target	32.1067
215	TNFRP2_pH	B11	Passed	8.4_3	TNFRP2	Target	32.0959
216	TNFRP2_pH	B12	Passed	8.4_4	TNFRP2	Target	32.0053
217	TNFRP2_pH	C1	Passed	7.4_1	TNFRP2	Target	25.3903
218	TNFRP2_pH	C2	Passed	7.4_2	TNFRP2	Target	25.3175
219	TNFRP2_pH	C3	Passed	7.4_3	TNFRP2	Target	25.0747
220	TNFRP2_pH	C4	Passed	7.4_4	TNFRP2	Target	25.2336
221	TNFRP2_pH	C5	Passed	7.8_1	TNFRP2	Target	30.2821
222	TNFRP2_pH	C6	Passed	7.8_2	TNFRP2	Target	30.1602
223	TNFRP2_pH	C7	Passed	7.8_3	TNFRP2	Target	30.0731
224	TNFRP2_pH	C8	Passed	7.8_4	TNFRP2	Target	30.2721
225	TNFRP2_pH	C9	Passed	8.4_1	TNFRP2	Target	32.038
226	TNFRP2_pH	C10	Passed	8.4_2	TNFRP2	Target	32.1973
227	TNFRP2_pH	C11	Passed	8.4_3	TNFRP2	Target	32.2011
228	TNFRP2_pH	C12	Passed	8.4_4	TNFRP2	Target	31.9389
229	TNFRP2_pH	G1	Passed	7.4_1	GAPDH	Endogenous Control	19.7622
230	TNFRP2_pH	G2	Passed	7.4_2	GAPDH	Endogenous Control	19.7644
231	TNFRP2_pH	G3	Passed	7.4_3	GAPDH	Endogenous Control	19.7173
232	TNFRP2_pH	G4	Passed	7.4_4	GAPDH	Endogenous Control	19.8518
233	TNFRP2_pH	G5	Passed	7.8_1	GAPDH	Endogenous Control	19.756
234	TNFRP2_pH	G6	Passed	7.8_2	GAPDH	Endogenous Control	19.4883
235	TNFRP2_pH	G7	Passed	7.8_3	GAPDH	Endogenous Control	19.3093
236	TNFRP2_pH	G8	Passed	7.8_4	GAPDH	Endogenous Control	19.4503
237	TNFRP2_pH	G9	Passed	8.4_1	GAPDH	Endogenous Control	19.7418
238	TNFRP2_pH	G10	Passed	8.4_2	GAPDH	Endogenous Control	19.8156
239	TNFRP2_pH	G11	Passed	8.4_3	GAPDH	Endogenous Control	20.0258
240	TNFRP2_pH	G12	Passed	8.4_4	GAPDH	Endogenous Control	19.8728
241	TNFRP2_pH	H1	Passed	7.4_1	GAPDH	Endogenous Control	19.9132
242	TNFRP2_pH	H2	Passed	7.4_2	GAPDH	Endogenous Control	20.1027
243	TNFRP2_pH	H3	Passed	7.4_3	GAPDH	Endogenous Control	19.9255
244	TNFRP2_pH	H4	Passed	7.4_4	GAPDH	Endogenous Control	19.8128
245	TNFRP2_pH	H5	Passed	7.8_1	GAPDH	Endogenous Control	19.3989
246	TNFRP2_pH	H6	Passed	7.8_2	GAPDH	Endogenous Control	19.5746
247	TNFRP2_pH	H7	Passed	7.8_3	GAPDH	Endogenous Control	19.6875
248	TNFRP2_pH	H8	Passed	7.8_4	GAPDH	Endogenous Control	19.457
249	TNFRP2_pH	H9	Passed	8.4_1	GAPDH	Endogenous Control	19.6996
250	TNFRP2_pH	H10	Passed	8.4_2	GAPDH	Endogenous Control	19.7766
251	TNFRP2_pH	H11	Passed	8.4_3	GAPDH	Endogenous Control	20.1693
252	TNFRP2_pH	H12	Passed	8.4_4	GAPDH	Endogenous Control	20.0935
PlateID	NAP	LPL
DMP1_ATF4_pH
FABP4_SFRP2_pH
TNFRP2_pH
