# Supplementary material for: MC3T3 osteoblast-like cells cultured at alkaline pH: Microarray data (Affymetrix GeneChip Mouse 2.0 ST)
Source: Data Brief. 2017 May 10;13:108–14. doi: 10.1016/j.dib.2017.05.013 (PMC5447371; doi:10.1016/j.dib.2017.05.013)
Supplement: Supplementary file 3 — Supplementary material [file mmc3.xls]

## Sheet: networks_pH 7.8 vs. 7.4
© 2000-2017 QIAGEN. All rights reserved.
ID	Analysis	Molecules in Network	Score	Focus Molecules	Top Diseases and Functions
1	IPA_7.4_7.8_AffyIDs_NO FILTER - 2016-05-12 04:10 PM	ADGRF5,APPL2,BTG3,Casp12,CCDC80,CCNB2,Collagen type IV,Focal adhesion kinase,FZD7,GLA,HIVEP2,IGF1,IGF2,IL1RAP,Integrin alpha 3 beta 1,ITGA1,ITGA11,ITPKB,Laminin,NFkB (complex),NID1,PLPP3,PLTP,PLXNA1,PTPRF,RAB31,SEMA7A,SLC39A14,SMAD6,SRC (family),TFR2,TFRC,TGFBI,TJP2,ZNF423	40	29	Cell Morphology, Cellular Assembly and Organization, Cellular Function and Maintenance
2	IPA_7.4_7.8_AffyIDs_NO FILTER - 2016-05-12 04:10 PM	ADAMTS1,ADAMTS4,ADAMTS5,ADD3,Alpha catenin,ALPL,BGLAP,C1QTNF3,CDT1,Cofilin,COL6A1,COL6A2,CTGF,DIO3,DMP1,FDXR,FZD2,IBSP,IL18RAP,LUM,MATN4,MCHR1,MMP11,P38 MAPK,PLA2G7,PTX3,Rock,RSPO2,SDC4,SLC29A1,SP7,TMSB4,TNS1,TSH,WISP2	40	29	Connective Tissue Disorders, Inflammatory Disease, Inflammatory Response
3	IPA_7.4_7.8_AffyIDs_NO FILTER - 2016-05-12 04:10 PM	ANGPT1,ANKH,BDKRB1,Beta Tubulin,COL4A1,COL4A2,DUSP6,EIF4EBP1,ENPP1,ERK1/2,F3,FAM132A,FGF7,FIGF,FZD1,GFRA2,KSR1,L-type Calcium Channel,Mek,Nrg1,P3H2,p70 S6k,Pdgf (complex),PDGF BB,PLCD1,PTGFR,RABGGTB,RTN4R,RXFP3,S100B,SLC12A2,SMAD1/5,SPRY4,TTLL7,VTN	36	27	Cellular Development, Cellular Growth and Proliferation, Nervous System Development and Function
4	IPA_7.4_7.8_AffyIDs_NO FILTER - 2016-05-12 04:10 PM	Alp,APOD,ARNT2,ATP1B1,COL16A1,DCN,DOCK8,FAT1,FXYD1,GDF6,GOT,HMGA1,IgG,Iigp1,INSIG2,KIAA1524,LRP4,LXN,Mt2,MYLIP,N-cor,Nr1h,PDPN,PP2A,PTGS2,PTH1R,PXYLP1,SAT1,SEMA3E,Shc,SLC20A1,Sos,SP110,Ubiquitin,ZNF703	34	26	Lipid Metabolism, Molecular Transport, Small Molecule Biochemistry
5	IPA_7.4_7.8_AffyIDs_NO FILTER - 2016-05-12 04:10 PM	AQP1,C8orf4,Calmodulin,CBS/CBSL,COL12A1,CYP24A1,ESR1,estrogen receptor,FGFR3,G-protein beta,GAS1,GRB14,Hdac,HDL-cholesterol,Histone h4,Hsp27,Hsp90,HSPA4L,IRX3,MATN2,MMP17,MYH10,MYO5A,NPNT,NRP1,NT5E,PDGFA,PLXDC2,RBMX,ROBO2,Secretase gamma,SFRP2,SLC7A2,TSPAN2,WIF1	34	26	Skeletal and Muscular Disorders, Cellular Function and Maintenance, Tissue Development
6	IPA_7.4_7.8_AffyIDs_NO FILTER - 2016-05-12 04:10 PM	ADGRA2,ARHGEF9,c-Src,CACNA1G,CCNA2,CDC16,Creb,CXCL12,E2f,EBF1,EHD3,ENPEP,ETV5,FXYD5,GCNT4,HIST1H2BJ,Histone h3,ID2,IFN Beta,IGF1R,Igm,KIF11,LRIG1,MET,NUSAP1,P2RY14,Pka,Proinsulin,Ras homolog,SCARA5,Slco1a4,TCEA3,Tcf7,TGIF1,THRB	34	26	Cancer, Organismal Injury and Abnormalities, Reproductive System Disease
7	IPA_7.4_7.8_AffyIDs_NO FILTER - 2016-05-12 04:10 PM	AKAP12,Akt,ANKRD1,ASNS,ATF4,ATP2B4,Calcineurin A,Calcineurin protein(s),calpain,CFB,CHAC1,DDIT3,DDIT4,DNM1,EIF2AK4,ERO1A,GCLC,Gsk3,HMOX1,MAP1B,MTHFD2,MTORC1,Notch,OSMR,PI3K (family),PRRX2,PTGER1,PTPN13,RDH10,SEMA3B,SERCA,TENM4,THBS2,TRIB3,Vegf	32	25	Drug Metabolism, Molecular Transport, Cancer
8	IPA_7.4_7.8_AffyIDs_NO FILTER - 2016-05-12 04:10 PM	AIM1,BCR (complex),CD3,Cg,Cyclin A,DPEP1,ECT2,EGR1,ELL2,EMB,ENPP3,Hmga2,ID3,IDH2,Iga,IGFBP4,Igg3,IL4R,Immunoglobulin,Interferon alpha,LGALS2,LYST,MAP2K6,MEGF10,MHC Class II (complex),NFKBIA,p85 (pik3r),Rb,SLC16A1,STEAP1,TACR2,TCF,TCR,THBS1,TRPM3	26	22	Cellular Growth and Proliferation, Cell Death and Survival, Cancer
9	IPA_7.4_7.8_AffyIDs_NO FILTER - 2016-05-12 04:10 PM	ACKR4,ADH1C,AMPK,BID,C/ebp,caspase,Ccl9,chemokine,CLEC11A,CX3CL1,cytochrome C,EFNB1,EPHB2,Fc gamma receptor,Growth hormone,HLA-A,IFN alpha/beta,Ige,IL18,IL12 (complex),Jnk,Klra2,LDHB,LTBP2,MMP8,PI3K (complex),RASA1,SLPI,STAT5a/b,Tlr,TLR5,TNFRSF10A,TNFRSF12A,TNFRSF1B,TNN	24	21	Cellular Movement, Cell-To-Cell Signaling and Interaction, Hematological System Development and Function
10	IPA_7.4_7.8_AffyIDs_NO FILTER - 2016-05-12 04:10 PM	ABCB4,Ap1,ARRB1,C1QTNF1,C4A/C4B,Collagen Alpha1,Collagen type I,Collagen(s),ERK,FABP4,Fcer1,FGFR2,FOSL1,FST,Gm-csf,HSD11B1,JAK,LDL,MAP2K1/2,Mapk,MMP9,PDK4,Pkc(s),PLA2G5,PLA2G4A,PRKAA,PRKAR2B,Ras,RET,RGCC,SERPINE1,TAF4B,Tgf beta,THSD4,TNFRSF9	23	20	Cellular Movement, Hematological System Development and Function, Immune Cell Trafficking
11	IPA_7.4_7.8_AffyIDs_NO FILTER - 2016-05-12 04:10 PM	ACOT2,AHR,APBA1,APP,ATOH8,ATP1B1,BATF,CD68,CGREF1,Cml5,CTLA4,CYP2B6,DACT2,DCN,EPB41L5,FBN2,FMO3,Fndc1,GPD1,GSTA5,HEY2,HIST1H2AD,KL,LBP,LRP8,MURC,NFYB,OLFML1,RAB30,STXBP1,TIMP3,TOP2A,TOP2B,TTC39C,WNT3A	18	17	Cancer, Cardiovascular Disease, Cellular Assembly and Organization
12	IPA_7.4_7.8_AffyIDs_NO FILTER - 2016-05-12 04:10 PM	ABCB4,CADM1,CD163,CDKL5,ENaC,EPHA4,ESD,F10,GBE1,GCLC,GNA12,Gsta4,IGFBP2,IgG2b,IL13,IL13RA2,INMT,KCNMB4,LAMC2,MGST3,NFE2L2,NREP,NT5E,PAFAH1B1,PIEZO1,PTGFRN,RAC1,RAPGEF3,RASL11B,SDC4,SEMA3A,SLC16A9,TGFB1,TNFRSF12A,TRAF4	16	16	Cellular Movement, Gastrointestinal Disease, Inflammatory Response
13	IPA_7.4_7.8_AffyIDs_NO FILTER - 2016-05-12 04:10 PM	26s Proteasome,ADD2,Ank2,C1S,CTSW,DSTYK,DTX1,DTX4,GRAMD1B,GRPR,GUCY1A3,hemoglobin,HIPK2,ID1,ITGA2B,KSR1,MAPK1,miR-100-5p (and other miRNAs w/seed ACCCGUA),miR-122-5p (miRNAs w/seed GGAGUGU),MLF1,NGF,NMBR,NT5E,P4HA1,P4HA3,P4HB,PSME3,RPS6KA2,SFRP2,SLC25A37,SORCS2,TFR2,TNFRSF9,TP53,TTYH3	16	16	Cell-mediated Immune Response, Cellular Development, Cellular Function and Maintenance
14	IPA_7.4_7.8_AffyIDs_NO FILTER - 2016-05-12 04:10 PM	7S NGF,ATF6,BUB1,CDKN3,CERS6,CUL7,CUL9,DKK3,DLGAP1,E330013P04Rik,Fam13a,FAM76B,FAM83D,FBXW8,FEN1,GSTP1,HMMR,IFI30,IL31RA,LAMA4,LAMA5,LAMB1,LAMB2,LAMC1,POLD1,PQLC3,RFC1,RPS6KA3,SEMA6A,SFRP2,SHANK1,TP53,TPD52L1,UBE2C,YWHAH	15	15	Cell Morphology, Cellular Assembly and Organization, Cellular Development
15	IPA_7.4_7.8_AffyIDs_NO FILTER - 2016-05-12 04:10 PM	AMPD3,C130026I21Rik (includes others),C2CD5,CPEB4,CYP26B1,DOK2,DUSP6,EFHD1,F2,FGA,FOXO1,GPR176,Gstt1,IKBKB,MAP3K8,MMP8,MST1,MYO1D,NID1,NME3,NPY,NR3C1,PLD3,Rac,Rag,RALBP1,Saa3,SEPT5,SERPIND1,SLC19A2,SMPD3,TNF,TNFSF9,TNNC1,TP53I3	15	15	Cellular Development, Cellular Growth and Proliferation, Connective Tissue Development and Function
16	IPA_7.4_7.8_AffyIDs_NO FILTER - 2016-05-12 04:10 PM	AOC3,APOD,ARVCF,C2orf40,CAV1,CCND1,CLDN5,CTNNB1,ELAVL2,EPCAM,ESR2,GPC3,H2AFJ,IgG2a,IHH,INPP5E,KAZALD1,NR4A1,PCDH11Y,PKP2,PLEKHA5,PRKCDBP,PTGFR,PTPN14,PTRF,RAI14,ROR2,SDPR,SEMA5A,SFRP4,STARD10,TMSB15A,WNT6,YWHAG,ZNF324	15	15	Connective Tissue Development and Function, Skeletal and Muscular System Development and Function, Tissue Development
17	IPA_7.4_7.8_AffyIDs_NO FILTER - 2016-05-12 04:10 PM	ACSL5,ADAMTS6,CA14,CCDC138,CCR8,CRIP1,CTSE,EHD4,ENO3,ENTPD3,ERO1A,IGFBP7,IgG1,IL10RA,ITK,KMT2D,LAMB3,LUM,MARVELD1,PHLDA2,PPARG,PTGR2,PYGL,Retnla,RGS2,SERPINF1,SFXN4,SLC1A6,SMARCA4,Speer4a (includes others),SRPX,Sult1a1,Tnfrsf22/Tnfrsf23,TNFSF10,TNNT2	15	15	Cell Death and Survival, Cellular Development, Connective Tissue Development and Function
18	IPA_7.4_7.8_AffyIDs_NO FILTER - 2016-05-12 04:10 PM	Abi3bp,ABL2,ATF3,AURKC,BUB1,BUB1B,CCNA2,CERK,Csprs (includes others),CYR61,DACT1,DVL2,FGF1,FHOD3,HIST1H3C,HSF1,HSPA1A/HSPA1B,IRS2,KCNE3,MAT2A,NFIB,NFIL3,NUPR1,PHLDA1,PLK1,PLK3,PPFIBP2,PRKACA,RNF122,RPA1,SGK223,SLC16A14,SPTSSA,TRAF3,TTK	13	14	Cell Cycle, DNA Replication, Recombination, and Repair, Cell Death and Survival
19	IPA_7.4_7.8_AffyIDs_NO FILTER - 2016-05-12 04:10 PM	ADAMTS9,ANXA8/ANXA8L1,CDH13,CNP,CRTC2,DAG1,DCN,DDC,DMD,DRP2,ENPP2,FABP5,FAM127A,FBXO32,GATM,GYS2,HSD11B1,LDL-cholesterol,MAG,MOG,MTOR,NDE1,NKAIN1,NRL,PADI2,PLEKHG1,PLP1,PRICKLE1,PRX,ROCK1,SLC12A2,TCF7L2,TPCN2,UTRN,VCAN	13	14	Cellular Development, Nervous System Development and Function, Cancer
20	IPA_7.4_7.8_AffyIDs_NO FILTER - 2016-05-12 04:10 PM	ABCB4,ABCB11,ALPL,APOM,ATP5O,ATP8B1,CYP8B1,ECH1,ECM2,ENO1,Esrra,FABP2,GALM,GATA4,GLRX5,IGDCC3,IL12 (family),MED20,MED21,NR1H4,NR5A2,Orm1 (includes others),PGM1,PKLR,RDM1,RNA polymerase II,SEPW1,SH3RF2,SIRT3,SPP1,TERC,TFAM,TLR6,TNNT2,ZNF217	13	14	Lipid Metabolism, Molecular Transport, Small Molecule Biochemistry
21	IPA_7.4_7.8_AffyIDs_NO FILTER - 2016-05-12 04:10 PM	ADCY9,ALPL,ARHGAP1,ARHGAP35,ARPC4,CARD10,COL15A1,CPA3,CTTNBP2,DUSP3,DUSP9,EML1,FDXR,FSH,GATA1,HCFC1R1,JUNB,KIT,Lh,miR-335-5p (and other miRNAs w/seed CAAGAGC),PHKA2,PSTPIP2,RAB31,SLC23A2,SMAD4,Smad2/3,SMARCD1,SPOCK2,STK24,STK25,STRIP2,TEAD4,TP53I11,WT1,ZMIZ1	12	13	Digestive System Development and Function, Organ Morphology, Cell Death and Survival
22	IPA_7.4_7.8_AffyIDs_NO FILTER - 2016-05-12 04:10 PM	ABCA9,ACVR2A,ALCAM,APBB1,C15orf48,CHRNB1,Crip2,CSNK1A1,CST6,CYP,CYP2J2,DDX21,GAMT,Gm5662 (includes others),HAMP,HAPLN1,HIST4H4,IKZF1,IL17RB,ITGA2B,KMT5A,KRT80,LAMB3,MYC,PARPBP,RGS3,RUNX1,SLC22A4,SLC27A3,SOX4,SOX5,STAT5A,SUPT6H,TNFRSF19,TRAF4	10	12	Cellular Development, Cellular Growth and Proliferation, Hematological System Development and Function
23	IPA_7.4_7.8_AffyIDs_NO FILTER - 2016-05-12 04:10 PM	BCL2,BCL2L1,Ccl2,CCL20,CDH1,CEMIP,CMBL,COL1A1,CREB1,CXCL8,FAS,GLI1,GNB2L1,HACD4,HNRNPA2B1,IL13,IL12B,KLF6,MEST,MMP2,MMP9,NEUROG1,NR3C1,OSR2,PDLIM2,PRKCD,PTCH1,RELA,SMAD4,SOX2,SPRY1,SPRY2,STAT1,TMEM100,VEGFA	5	7	Cellular Movement, Cancer, Organismal Injury and Abnormalities
24	IPA_7.4_7.8_AffyIDs_NO FILTER - 2016-05-12 04:10 PM	MTR,USP17L2 (includes others)	1	1	Amino Acid Metabolism, Cardiovascular Disease, Developmental Disorder
25	IPA_7.4_7.8_AffyIDs_NO FILTER - 2016-05-12 04:10 PM	IFITM5,ZNF354C	1	1	Connective Tissue Development and Function, Organ Morphology, Organismal Development

## Sheet: networks_pH 8.4 vs. 7.4
© 2000-2017 QIAGEN. All rights reserved.
ID	Analysis	Molecules in Network	Score	Focus Molecules	Top Diseases and Functions
1	IPA_7.4_8.4_AffyIDs_NO FILTER - 2016-05-12 04:10 PM	ADAMTS9,ADH1C,Akt,ANXA8/ANXA8L1,AOC3,BCAT1,C/ebp,C1S,C4A/C4B,Calcineurin A,CCDC80,COL4A1,CPE,EIF4EBP1,EPHA4,FZD7,GRB10,Growth hormone,IGF2,IGFBP4,IGFBP6,ITGA6,LAMB1,Laminin,NID1,NOX4,OGN,P3H2,Pdgf (complex),PDGFC,PTPRF,RDH10,SEMA3B,SLC6A2,VCAN	39	29	Embryonic Development, Organ Development, Organ Morphology
2	IPA_7.4_8.4_AffyIDs_NO FILTER - 2016-05-12 04:10 PM	26s Proteasome,ADAMTS2,ADAMTS5,Alpha catenin,ARHGAP22,Cg,CMTM4,COBLL1,COL11A1,COL16A1,Creb,DAPK2,DYRK3,ENPP3,ETV5,FAM110C,Fhod1,FSH,FXYD5,GATA2,KCNT2,Lh,MATN4,MEGF10,MMP11,NMNAT2,NRP1,PARD6G,Prl2c2 (includes others),PTX3,RBBP4,SEMA3E,Slco1a4,Sos,TP53I11	37	28	Connective Tissue Disorders, Cellular Assembly and Organization, Cellular Function and Maintenance
3	IPA_7.4_8.4_AffyIDs_NO FILTER - 2016-05-12 04:10 PM	ABCB4,Alp,ALPL,BMPER,CAV2,Collagen type III,Collagen(s),CTGF,CXCL12,DMP1,ENPP1,EPHB2,FDXR,Focal adhesion kinase,GCLC,GDF6,GREM1,ITGA1,JAM2,NPR3,P38 MAPK,PLA2G5,PLA2G4A,PTK2B,RASA1,RET,ROR2,RSPO2,SLC29A1,Smad1/5/8,SP7,TEAD,TMSB4,TNFRSF19,VNN1	35	27	Connective Tissue Development and Function, Skeletal and Muscular System Development and Function, Tissue Development
4	IPA_7.4_8.4_AffyIDs_NO FILTER - 2016-05-12 04:10 PM	ADRBK2,ANGPT1,ARRB1,BDKRB1,Collagen type IV,DGCR8,ENAH,ERBB3,ERK1/2,F3,FABP4,FAT1,FGF7,FGFR2,FIGF,FZD1,GFRA2,IL1RL1,KSR1,Mapk,NMDA Receptor,Nrg1,NTN1,p70 S6k,PDGF BB,PI3K p85,POSTN,PTGFR,PTPN13,RXFP3,S100B,SMAD1/5,TES,Vla-4,VTN	33	26	Cellular Movement, Cell Death and Survival, Cellular Growth and Proliferation
5	IPA_7.4_8.4_AffyIDs_NO FILTER - 2016-05-12 04:10 PM	ADCY,BCR (complex),CAV1,CDO1,CNP,Cyclin A,GOT,Hmga2,IBSP,IGF1,IL2RB,ITGA11,ITGB5,KCNN4,LTBP2,MAP2K1/2,NR1H4,Orm1 (includes others),p85 (pik3r),PCSK6,PI3K (complex),PIM1,PTH1R,Rac,RARRES2,RGS10,RPL17,SLC20A1,SOCS2,SP4,STAT5a/b,STYK1,TLR5,TXNIP,WEE1	33	26	Cellular Development, Connective Tissue Development and Function, Skeletal and Muscular System Development and Function
6	IPA_7.4_8.4_AffyIDs_NO FILTER - 2016-05-12 04:10 PM	ABLIM1,ADGRA2,AXIN2,CACNA1G,CCL17,CCRL2,CD3,DHRS3,EHD3,ELL2,ENPEP,GAS1,GCNT4,Histone h3,Histone h4,HLA-A,IFI16,IFN alpha/beta,IFN Beta,Ifnar,Iigp1,IL12 (complex),IL4R,Interferon alpha,Klra2,Ly6a (includes others),N-cor,OLFM2,ORAI1,Ras homolog,SLPI,TAGLN,Tcf7,TCR,USP18	29	24	Cell-mediated Immune Response, Cellular Development, Cellular Function and Maintenance
7	IPA_7.4_8.4_AffyIDs_NO FILTER - 2016-05-12 04:10 PM	AIM1,calpain,CD44,CFB,CYP2J2,DPEP1,estrogen receptor,FGFR3,Filamin,FKBP5,GLIS3,Hsp27,Hsp70,Hsp90,ID2,ID3,ITGA5,LIMCH1,LMO4,MAF,MAP1B,MMP17,MYH10,NCAM1,P2RY14,PARP,PCCA,PCDH19,Pkc(s),Proinsulin,SLC1A5,SUFU,TCF,TNC,Vegf	29	24	Embryonic Development, Nervous System Development and Function, Organ Development
8	IPA_7.4_8.4_AffyIDs_NO FILTER - 2016-05-12 04:10 PM	ACTG2,ADD3,ADGRF5,ANO3,ANTXR1,ATP2B4,C1QTNF1,Cofilin,Cpla2,Erm,FOXF1,GLA,HAVCR2,HIVEP2,HSD11B1,MAOA,Mitochondrial complex 1,Na+,K+ -ATPase,NFkB (complex),Notch,NR1D1,P glycoprotein,PDE2A,Pka,PLPP3,Pmca,PP2A,PRKAA,PTGFRN,SMAD6,SMAD9,SRC (family),STIM1,TJP2,TRIB3	25	22	Cardiovascular Disease, Cellular Compromise, Hypersensitivity Response
9	IPA_7.4_8.4_AffyIDs_NO FILTER - 2016-05-12 04:10 PM	ACKR4,AKT3,CASP4,Ccl9,CD34,CDH2,CDT1,chemokine,Collagen Alpha1,Collagen type I,CYP24A1,Eotaxin,Hdac,IL1,ITGA8,JINK1/2,Jnk,LDL-cholesterol,MMP9,Neat1,NPNT,NREP,PRKAR2B,RGCC,ROBO2,Rxr,Secretase gamma,SFRP2,THSD4,Tlr,TNN,TSHZ3,VDR,WIF1,Wnt	25	22	Drug Metabolism, Embryonic Development, Lipid Metabolism
10	IPA_7.4_8.4_AffyIDs_NO FILTER - 2016-05-12 04:10 PM	ADAM32,ADGRG2,AHNAK2,ARVCF,CLDN2,COL4A1,CPE,CRABP1,CTNNB1,DPEP1,EDIL3,GBE1,GLRB,HNF1A,IGFBP4,IGFBP5,IRS1,Irs4,ISL1,LAMB1,LIMD2,LRP5,MFGE8,MGEA5,PAPPA2,PLPP3,PTPRF,RAI14,SEMA5A,Slco1a1,TGFBI,Tnfrsf22/Tnfrsf23,VTN,WNT6,WNT11	24	21	Cardiovascular System Development and Function, Organismal Development, Embryonic Development
11	IPA_7.4_8.4_AffyIDs_NO FILTER - 2016-05-12 04:10 PM	Angiotensin II receptor type 1,Ap1,BDKRB2,c-Src,CD68,CD200,CLDN2,DIO3,DOCK8,EDN1,ERK,FBXO32,Fcer1,Gm-csf,HMGA1,Hspa1b,JAK,KITLG,LDL,LYST,MAPK8IP3,Mek,MET,MHC Class II (complex),Nfat (family),NFKBIZ,NGF,PI3K (family),PLC gamma,PTGS2,Ras,SERPINE1,Shc,SORCS2,TGIF1	22	20	Cell Signaling, Small Molecule Biochemistry, Cell Death and Survival
12	IPA_7.4_8.4_AffyIDs_NO FILTER - 2016-05-12 04:10 PM	AKT1,ANPEP,BDKRB2,C1QBP,CGNL1,DPY19L1,EGFR,ENaC,ESR2,F3,FAM189A2,Gm5662 (includes others),GRPR,IGF2,IGFBP4,KAZALD1,KDM5B,LIMCH1,mir-8,NUAK1,PI4KA,PLAG1,PTGFR,PXYLP1,RASL11B,Ripply1,SLC20A1,SLC5A5,SLC7A3,SOX4,STK3,TENM4,TGFB1,Ttf1,USP8	22	20	Carbohydrate Metabolism, Digestive System Development and Function, Endocrine System Development and Function
13	IPA_7.4_8.4_AffyIDs_NO FILTER - 2016-05-12 04:10 PM	AChR,Actin,AR,C1QTNF3,Calmodulin,caspase,COL8A1,cytochrome C,DDIT3,FAS,hemoglobin,Ige,IgG,IgG1,Igg3,IgG2a,Igm,IL12 (family),Immunoglobulin,LGALS2,Mt2,MYO5A,PTGER1,RAPSN,Smad2/3,TAF4B,TEAD4,TFR2,Tgf beta,TNFRSF9,TNFRSF1B,TP63,TPD52L1,TSPAN2,VPS4A	20	19	Cell Death and Survival, Organismal Survival, Cancer
14	IPA_7.4_8.4_AffyIDs_NO FILTER - 2016-05-12 04:10 PM	AHR,ANAPC2,ASPN,ATOH8,CDC16,CDC27,CDK2AP1,Cml5,CSNK1E,DACT1,DACT2,DCN,DHFR,DVL2,FABP4,FBN2,FZD7,FZR1,MAF,NXF3,OAZ2,OLFML1,PHB,PLXNA2,POLA1,RB1,RBP1,SEMA3F,SESTD1,SVEP1,TGFB2,TGFB3,TGFBR2,XPO1,ZNF365	17	17	Cell Death and Survival, Organismal Development, Cellular Growth and Proliferation
15	IPA_7.4_8.4_AffyIDs_NO FILTER - 2016-05-12 04:10 PM	ADCY7,ADGRG6,BDKRB1,C130026I21Rik (includes others),CBS/CBSL,CDO1,CERS6,CIB2,CP,CYP26B1,DLX1,DOK2,FABP,Ferritin,G0S2,INMT,KHSRP,LIPE,LXN,MAP3K8,MAPK12,NPY,NSG1,P2RX5,PLIN1,PLSCR4,PTX3,RALBP1,Rb,SCARB2,SERPIND1,SRA1,TIA1,TNF,UNG	17	17	Connective Tissue Development and Function, Lipid Metabolism, Small Molecule Biochemistry
16	IPA_7.4_8.4_AffyIDs_NO FILTER - 2016-05-12 04:10 PM	ABAT,ADD3,AKT3,ANKH,ASS1,BDKRB2,BNIP3,CAD,DMD,DPEP1,DRP2,GATM,HK3,IL10RA,mir-26,mir-378,MPP6,NAV2,OSR2,PACSIN1,PADI2,PAX9,PRKCD,PRRX2,PRX,SEMA6A,SMAD6,Speer4a (includes others),TAP1,TAP2,TGM2,TIMM8A,TP53,TP53INP1,WNT10A	17	17	Amino Acid Metabolism, Small Molecule Biochemistry, Connective Tissue Disorders
17	IPA_7.4_8.4_AffyIDs_NO FILTER - 2016-05-12 04:10 PM	AIM1,CA14,CCR8,CDKL5,CTLA4,CTSH,ENTPD3,EPHA4,FLNB,GRAMD1B,IFI6,ITGA1,ITGA3,ITK,LAG3,LPAR6,MAPK1,MFGE8,NREP,PIK3CG,PLAUR,PLXDC1,PPM1K,PRL,RAB30,RAC1,SFRP2,SMARCA4,SP110,SPINK1,STYK1,TACSTD2,TRIM25,ZCCHC2,ZDHHC2	17	17	Cell-mediated Immune Response, Cellular Movement, Hematological System Development and Function
18	IPA_7.4_8.4_AffyIDs_NO FILTER - 2016-05-12 04:10 PM	ACAN,ACSL4,CCNB2,CITED1,COL5A1,COL6A3,COMMD3-BMI1,CSRP2,CST6,ERBB2,FRRS1,FXYD1,GAMT,HDAC1,HIST4H4,HUNK,IFRD1,IL17B,ISLR,JAM2,LGR6,LXN,MAD1L1,MUC4,MYC,PRDM5,SDPR,SGK223,SLC23A2,SMAD4,SRPX,ST3GAL4,TNFRSF19,YBX3,ZMIZ1	16	16	Cellular Movement, Cellular Assembly and Organization, Cancer
19	IPA_7.4_8.4_AffyIDs_NO FILTER - 2016-05-12 04:10 PM	AMPD3,APPL2,BTNL2,C15orf48,CAMK2G,CD109,CDON,CREBBP,CYP27A1,FGB,FGL2,FOXN1,GATA1,GLCE,GRB14,HAMP,HNF4A,IFI30,IFITM2,IKBKB,mir-223,MREG,MST1,MYO1D,PPFIBP2,Prl2c2 (includes others),RRAGD,SOCS2,SPOCK2,STAT3,STAT5A,SUPT6H,TGFBI,TRPM3,UACA	16	16	Cancer, Hematological Disease, Immunological Disease
20	IPA_7.4_8.4_AffyIDs_NO FILTER - 2016-05-12 04:10 PM	ABCC3,ACSL5,ADAMTS6,AMPK,ANG,CHRDL1,DNAJC3,EDEM1,ERN1,ESD,F3,FZD4,GALNT13,Gsta4,HFE,HSP90B1,HSPA5,KCNMB4,L1CAM,LDHB,LPCAT2,MAFK,MGST3,MYOC,NFE2L2,PCBP1,PLIN5,PXDN,RGS17,SEL1L,SESN2,SLC20A1,SLC27A3,SYVN1,WFS1	14	15	Cellular Compromise, Cellular Function and Maintenance, Gene Expression
21	IPA_7.4_8.4_AffyIDs_NO FILTER - 2016-05-12 04:10 PM	BSCL2,BSG,C2orf40,CCND1,CGREF1,COPA,COPB1,COPG1,DAB2,EIF4EBP1,FKHR,FZD7,GPD1,H2AFJ,KCNE4,KIAA1524,let-7a-5p (and other miRNAs w/seed GAGGUAG),MAPKAP1,MFSD6,MTORC2,NCOR2,NIPAL1,PELP1,PSAT1,RFC1,RFC5,RICTOR,SACM1L,SLC16A4,SLC25A13,SUCNR1,TCN2,TOB1,TTC39C,ZNF324	13	14	Infectious Diseases, Cancer, Cardiovascular Disease
22	IPA_7.4_8.4_AffyIDs_NO FILTER - 2016-05-12 04:10 PM	ABCA1,ABCA8,AEBP1,ANGPTL4,APOA2,ATXN1,CETP,CIDEA,CPT1,CPT2,Dleu2,EDN2,FABP4,Gsk3,H6PD,HGD,MEST,MTOR,MYLIP,Nr1h,NR3C1,PLAGL1,PPARG,RGS2,SAFB,SDPR,SLC19A2,SLC1A6,SP110,STX12,STXBP5,THRAP3,TLR5,TPCN2,ZNF704	13	14	Hematological Disease, Metabolic Disease, Lipid Metabolism
23	IPA_7.4_8.4_AffyIDs_NO FILTER - 2016-05-12 04:10 PM	Abca8a,Abi3bp,E2f,ECM2,EIF4A2,GATA4,HOXC6,HSF1,HSPA4L,IFI16,IGDCC3,KISS1,KMT2D,KNTC1,LOR,MARVELD1,MED20,MED21,MEF2A,NEIL2,NKX2-5,Nppb,NR5A2,P-TEFb,RGS19,RNA polymerase II,RPA1,SH3RF2,SIX4,SMARCA5,SND1,Tmsb4x (includes others),TNNT2,ZFPM2,ZNF217	11	13	Cardiovascular Disease, Congenital Heart Anomaly, Developmental Disorder
24	IPA_7.4_8.4_AffyIDs_NO FILTER - 2016-05-12 04:10 PM	ADCYAP1,FAM101B,FGF1,FHOD3,Fndc1,GHR,GLI1,GLI3,GLRX5,HACD4,IGF2BP1,IGFBP3,Ins1,IRS1,KCNJ11,LNPEP,MCHR1,MGAT4A,MURC,PAPSS2,PDLIM2,PDX1,PGM2L1,PIK3CA,SIRT3,SLC2A2,SLC2A4,TBC1D4,TCF4,TFAM,TMEM100,TRH,VDR,WNT3A,WWOX	11	13	Endocrine System Development and Function, Molecular Transport, Protein Synthesis
25	IPA_7.4_8.4_AffyIDs_NO FILTER - 2016-05-12 04:10 PM	AQP9,AS3MT,ATP8B1,BZW2,CCL25,CCNB2,CTNNAL1,CTTNBP2,CTTNBP2NL,EFHD1,FIGNL1,FOXO1,GOLM1,GYS2,IL13,MOB4,NKAIN1,NUPR1,PARVB,PDCD10,PIEZO1,PRICKLE1,RAD51,RNF122,SPIDR,STK24,STK26,STRIP1,STRIP2,STRN,STRN3,TCF7L2,TRAF3IP3,TRIM59,UCP1	11	13	Cell Morphology, Cellular Assembly and Organization, DNA Replication, Recombination, and Repair

## Sheet: networks_pH 8.4 vs. 7.8
© 2000-2017 QIAGEN. All rights reserved.
ID	Analysis	Molecules in Network	Score	Focus Molecules	Top Diseases and Functions
1	IPA_7.8_8.4_AffyIDs_ NO FILTER - 2016-05-12 04:11 PM	ADAMTS4,ADRBK2,Alp,Alpha catenin,ANXA8/ANXA8L1,Ap1,BGLAP,CAV1,CLDN2,Collagen type I,DCN,EGR1,ERK1/2,Focal adhesion kinase,Growth hormone,IGF2,IGFBP6,IL1RL1,ITGA2,Mapk,Mek,MMP8,MMP13,NR1D1,NT5E,OGN,PDGF BB,PI3K (family),Pkc(s),POSTN,Prl2c2 (includes others),S100A4,VCAN,VNN1,VTN	43	23	Cellular Development, Cellular Growth and Proliferation, Organ Development
2	IPA_7.8_8.4_AffyIDs_ NO FILTER - 2016-05-12 04:11 PM	26s Proteasome,ADAMTS1,AKT3,AMIGO2,AMPK,ANO3,APOD,AQP1,ATP1B1,Cg,DPYSL2,EDN1,ERK,estrogen receptor,HAVCR2,Hdac,JAM2,Jnk,LEF1,MEGF10,NFkB (complex),NPNT,Nr1h,ORAI1,P38 MAPK,PDK4,PI3K (complex),Pka,PLA2G7,TCR,TIMP3,TNFRSF12A,TXNIP,Vegf,WIF1	38	21	Molecular Transport, Cardiovascular System Development and Function, Organismal Development
3	IPA_7.8_8.4_AffyIDs_ NO FILTER - 2016-05-12 04:11 PM	Abi3bp,ADAMTS4,ADGRG6,Akt,BDKRB1,BTNL2,CD59,CD109,CDH13,CDO1,CSRP2,EIF4A2,EPHA4,F2RL3,GFRA2,GLB1,GNAI2,GNAI3,HIST1H3C,HIVEP3,HSF1,KHSRP,MASTL,MXD1,NAAA,NRTN,NSG1,NT5E,NUPR1,PLSCR4,POLA2,PTGER4,RGS17,RPA1,TNF	24	15	Skeletal and Muscular System Development and Function, Carbohydrate Metabolism, Nucleic Acid Metabolism
4	IPA_7.8_8.4_AffyIDs_ NO FILTER - 2016-05-12 04:11 PM	ACAN,ANGPTL2,ANGPTL4,ANPEP,ASPN,ATP1B1,CA14,CCNB2,CD151,CLCF1,EDIL3,EDNRA,ENPP1,GCLC,ITGA3,LAMC2,LEP,MAPK1,MFGE8,mir-8,NRN1,NT5E,PHB,PKD1,PLAG1,PLIN1,RARRES2,Ripply1,SCG5,SEMA7A,SLC16A4,SMARCA4,TGFB1,Wfdc3,ZDHHC2	22	14	Drug Metabolism, Endocrine System Development and Function, Lipid Metabolism
5	IPA_7.8_8.4_AffyIDs_ NO FILTER - 2016-05-12 04:11 PM	ACOT11,ADAMTS5,AHR,AKT3,ASS1,CARTPT,CEMIP,CNTFR,CRLF1,DPYSL3,EPB41L5,FBN2,GLB1,Gm21596/Hmgb1,HIF1A,HTT,IGF2,Lh,LIMA1,miR-221-3p (and other miRNAs w/seed GCUACAU),MURC,NDRG2,Neat1,NPNT,PAX7,PQLC3,PTEN,SLC1A1,SLC1A6,SOD1,Tgf beta,TGFB3,TGFBI,TP53,WNT3A	20	13	Organismal Survival, Amino Acid Metabolism, Molecular Transport
6	IPA_7.8_8.4_AffyIDs_ NO FILTER - 2016-05-12 04:11 PM	CCR3,CDC45,CYP1B1,DDX5,DDX11,E2F6,EPC1,ERN1,GPRIN3,Histone h3,IAPP,ISL1,KDM3A,LHX2,LPCAT2,LPCAT4,MAD2L2,MCM5,NANOG,PAPPA2,PAPSS2,PAX5,PAX6,PBX1,PDX1,RAD51AP1,RBBP8,RNA polymerase II,RPL13A,SEMA5A,SLC20A1,SUPT16H,WDR36,ZNF83,ZNF451	12	9	Developmental Disorder, Gastrointestinal Disease, Hepatic System Disease
7	IPA_7.8_8.4_AffyIDs_ NO FILTER - 2016-05-12 04:11 PM	ATP1B1,AZGP1,BNIP3,CASP6,CAV3,CD34,CDC20,CIDEA,CYP39A1,FKBP4,GLRB,GRM1,HDAC1,HLX,IRS1,LGR6,LRRK2,MCM5,MEF2A,NODAL,NOS2,NR3C1,OCLN,Orm1 (includes others),PHB,PIK3CB,PTPN4,RB1,RRM2,SDPR,SPP1,Tcf7,TNNC1,TNNT2,TUBA4A	12	9	Cardiac Dilation, Cardiovascular System Development and Function, Organ Morphology
8	IPA_7.8_8.4_AffyIDs_ NO FILTER - 2016-05-12 04:11 PM	HIBADH,SLC27A1	2	1	Carbohydrate Metabolism, Lipid Metabolism, Small Molecule Biochemistry
9	IPA_7.8_8.4_AffyIDs_ NO FILTER - 2016-05-12 04:11 PM	IGSF3,TP73	2	1	Cardiovascular Disease, Cell Morphology, Digestive System Development and Function
10	IPA_7.8_8.4_AffyIDs_ NO FILTER - 2016-05-12 04:11 PM	P4HA3,P4HB	2	1	Connective Tissue Disorders, Developmental Disorder, Hereditary Disorder
